# Supplementary material for: First Report of Circulating MicroRNAs in Tumour Necrosis Factor Receptor-Associated Periodic Syndrome (TRAPS)
Source: PLoS One. 2013 Sep 16;8(9):e73443. doi: 10.1371/journal.pone.0073443 (PMC3774691; doi:10.1371/journal.pone.0073443)
Supplement: Table S1 — Normalized and log2 transformed expression levels of 172 miRNAs whose expression was detectable in at least 1 sample. (XLSX) [file pone.0073443.s002.xlsx]

## Sheet: Normalized data
Table S1. Normalized and log2 transformed expression levels of 172 miRNAs whose expression was detectable in at least 1 sample
miRNA	Healthy, S01	Healthy, S02	Healthy, S03	Healthy, S04	Healthy, S34	Healthy, S35	Healthy, S36	Healthy, S37	TRAPS, S05	TRAPS, S06	TRAPS, S07	TRAPS, S08	TRAPS, S09	TRAPS, S10	TRAPS, S11	TRAPS, S12	TRAPS, S13	TRAPS, S14	TRAPS, S15	TRAPS, S16	TRAPS, S17	TRAPS, S18	TRAPS, S19	TRAPS, S20	TRAPS, S21	TRAPS, S22	TRAPS, S23	TRAPS, S24	TRAPS, S25	TRAPS, S26	TRAPS, S27	TRAPS, S28	TRAPS, S29	TRAPS, S30	TRAPS, S31	TRAPS, S32	TRAPS, S33
hsa-let-7a-5p	-6.46894	-6.54006	-7.88729	-13.0936	-11.1949	-11.0683	-10.4793	-9.43534	-13.7271	-12.0735	-12.6117	-12.3477	-12.7314	-13.7491	-13.8699	-10.7987	-12.5496	-14.4261	-10.9288	-11.4468	-10.4659	-9.76708	-13.3122	-9.8666	-10.7322	-9.50715	-12.2615	-11.1982	-11.5565	-10.1043	-9.52467	-9.38893	-11.0085	-10.7374	-8.62986	-9.92088	-9.3769
hsa-let-7b-3p	-13.2333	-13.4394	-13.8769	-13.0936	-11.1949	-11.0683	-10.4793	-5.59473	-13.7271	-12.0735	-12.6117	-12.3477	-12.7314	-13.7491	-13.8699	-10.7987	-12.5496	-14.4261	-10.9288	-11.4468	-10.4659	-9.76708	-13.3122	-9.8666	-10.7322	-4.69621	-12.2615	-11.1982	-11.5565	-10.1043	-9.52467	-9.38893	-11.0085	-10.7374	-8.62986	-9.92088	-9.3769
hsa-let-7b-5p	-4.69545	-4.2529	-5.37944	-4.95918	-11.1949	-11.0683	-10.4793	-9.43534	-7.02815	-12.0735	-7.51647	-12.3477	-6.73966	-13.7491	-8.6583	-4.48182	-12.5496	-7.9791	-10.9288	-11.4468	-3.69888	-3.68299	-13.3122	-1.12107	-3.50799	-9.50715	-6.2136	-11.1982	-11.5565	-10.1043	-9.52467	-9.38893	-4.0784	-10.7374	-8.62986	-3.96464	-9.3769
hsa-let-7c	-8.21821	-7.81609	-8.85017	-8.48338	-11.1949	-11.0683	-10.4793	-9.43534	-13.7271	-12.0735	-12.6117	-12.3477	-12.7314	-13.7491	-13.8699	-10.7987	-12.5496	-14.4261	-10.9288	-11.4468	-10.4659	-9.76708	-13.3122	-9.8666	-10.7322	-9.50715	-12.2615	-11.1982	-11.5565	-10.1043	-9.52467	-9.38893	-11.0085	-10.7374	-8.62986	-9.92088	-9.3769
hsa-let-7d-3p	-9.17235	-9.26123	-9.80792	-13.0936	-11.1949	-11.0683	-10.4793	-9.43534	-13.7271	-12.0735	-12.6117	-12.3477	-12.7314	-13.7491	-13.8699	-10.7987	-12.5496	-14.4261	-10.9288	-11.4468	-10.4659	-9.76708	-13.3122	-9.8666	-10.7322	-9.50715	-12.2615	-11.1982	-11.5565	-10.1043	-9.52467	-9.38893	-11.0085	-10.7374	-8.62986	-9.92088	-9.3769
hsa-let-7d-5p	-8.16272	-8.23533	-13.8769	-13.0936	-11.1949	-11.0683	-10.4793	-9.43534	-13.7271	-12.0735	-12.6117	-12.3477	-12.7314	-13.7491	-13.8699	-10.7987	-12.5496	-14.4261	-10.9288	-11.4468	-10.4659	-9.76708	-13.3122	-9.8666	-10.7322	-9.50715	-12.2615	-11.1982	-11.5565	-10.1043	-9.52467	-9.38893	-11.0085	-10.7374	-8.62986	-9.92088	-9.3769
hsa-let-7f-1-3p	-13.2333	-13.4394	-13.8769	-13.0936	-11.1949	-11.0683	-10.4793	-9.43534	-13.7271	-12.0735	-12.6117	-12.3477	-12.7314	-13.7491	-13.8699	-10.7987	-12.5496	-14.4261	-10.9288	-11.4468	-10.4659	-9.76708	-13.3122	-9.8666	-10.7322	-5.79512	-12.2615	-11.1982	-11.5565	-10.1043	-9.52467	-9.38893	-11.0085	-10.7374	-8.62986	-9.92088	-9.3769
hsa-let-7f-5p	-7.40546	-7.60045	-8.47525	-13.0936	-11.1949	-11.0683	-10.4793	-9.43534	-13.7271	-12.0735	-12.6117	-12.3477	-12.7314	-13.7491	-13.8699	-10.7987	-12.5496	-14.4261	-10.9288	-11.4468	-10.4659	-9.76708	-13.3122	-9.8666	-10.7322	-9.50715	-12.2615	-11.1982	-11.5565	-10.1043	-9.52467	-9.38893	-11.0085	-10.7374	-8.62986	-9.92088	-9.3769
hsa-let-7g-5p	-7.12157	-6.8193	-7.8565	-8.60432	-11.1949	-11.0683	-10.4793	-9.43534	-13.7271	-12.0735	-12.6117	-12.3477	-12.7314	-13.7491	-13.8699	-10.7987	-12.5496	-14.4261	-10.9288	-11.4468	-10.4659	-9.76708	-13.3122	-9.8666	-10.7322	-9.50715	-12.2615	-11.1982	-11.5565	-10.1043	-9.52467	-9.38893	-11.0085	-10.7374	-8.62986	-9.92088	-9.3769
hsa-let-7i-5p	-5.95409	-5.69315	-6.63217	-7.39887	-11.1949	-11.0683	-10.4793	-9.43534	-13.7271	-12.0735	-12.6117	-12.3477	-12.7314	-13.7491	-13.8699	-10.7987	-12.5496	-14.4261	-10.9288	-11.4468	-10.4659	-9.76708	-13.3122	-9.8666	-5.40991	-9.50715	-12.2615	-11.1982	-11.5565	-10.1043	-9.52467	-9.38893	-11.0085	-10.7374	-8.62986	-9.92088	-9.3769
hsa-miR-100-3p	-13.2333	-13.4394	-13.8769	-13.0936	-11.1949	-11.0683	-10.4793	-9.43534	-13.7271	-12.0735	-12.6117	-12.3477	-12.7314	-13.7491	-13.8699	-10.7987	-12.5496	-14.4261	-10.9288	-11.4468	-10.4659	-9.76708	-13.3122	-9.8666	-10.7322	-9.50715	-12.2615	-11.1982	-11.5565	-10.1043	-9.52467	-9.38893	-11.0085	-10.7374	-8.62986	-5.67577	-9.3769
hsa-miR-103a-3p	-7.48708	-7.15845	-8.20571	-13.0936	-11.1949	-11.0683	-10.4793	-9.43534	-13.7271	-12.0735	-12.6117	-12.3477	-12.7314	-13.7491	-13.8699	-10.7987	-12.5496	-14.4261	-10.9288	-11.4468	-10.4659	-9.76708	-13.3122	-9.8666	-10.7322	-9.50715	-12.2615	-11.1982	-11.5565	-10.1043	-9.52467	-9.38893	-6.09796	-10.7374	-8.62986	-9.92088	-9.3769
hsa-miR-106b-5p	-7.27269	-6.43824	-7.86039	-7.65551	-11.1949	-11.0683	-10.4793	-9.43534	-13.7271	-12.0735	-12.6117	-12.3477	-12.7314	-13.7491	-13.8699	-10.7987	-12.5496	-14.4261	-10.9288	-11.4468	-10.4659	-9.76708	-13.3122	-9.8666	-10.7322	-9.50715	-12.2615	-11.1982	-11.5565	-10.1043	-9.52467	-9.38893	-5.76602	-10.7374	-8.62986	-9.92088	-9.3769
hsa-miR-107	-7.36891	-6.9806	-8.23854	-8.02166	-11.1949	-11.0683	-10.4793	-9.43534	-13.7271	-12.0735	-12.6117	-12.3477	-12.7314	-13.7491	-13.8699	-10.7987	-12.5496	-14.4261	-10.9288	-11.4468	-10.4659	-9.76708	-13.3122	-9.8666	-10.7322	-9.50715	-12.2615	-11.1982	-11.5565	-10.1043	-9.52467	-9.38893	-11.0085	-10.7374	-8.62986	-9.92088	-9.3769
hsa-miR-122-3p	-13.2333	-13.4394	-13.8769	-13.0936	-11.1949	-11.0683	-10.4793	-9.43534	-13.7271	-12.0735	-12.6117	-12.3477	-12.7314	-13.7491	-13.8699	-10.7987	-12.5496	-14.4261	-10.9288	-11.4468	-10.4659	-9.76708	-13.3122	-4.34067	-10.7322	-9.50715	-12.2615	-11.1982	-11.5565	-10.1043	-9.52467	-9.38893	-11.0085	-10.7374	-8.62986	-9.92088	-9.3769
hsa-miR-122-5p	-6.47969	-6.92342	-8.90329	-6.31958	-11.1949	-11.0683	-10.4793	-9.43534	-13.7271	-12.0735	-12.6117	-12.3477	-12.7314	-13.7491	-13.8699	-10.7987	-12.5496	-14.4261	-10.9288	-11.4468	-10.4659	-9.76708	-13.3122	-4.48222	-10.7322	-9.50715	-12.2615	-11.1982	-11.5565	-10.1043	-9.52467	-9.38893	-11.0085	-10.7374	-8.62986	-9.92088	-9.3769
hsa-miR-1224-5p	-6.99908	-7.1955	-7.16334	-6.64198	-7.06776	-7.20223	-10.4793	-9.43534	-8.14166	-8.3214	-12.6117	-12.3477	-12.7314	-10.2524	-8.94137	-5.94376	-7.6643	-7.97709	-10.9288	-7.76429	-10.4659	-9.76708	-13.3122	-4.33492	-10.7322	-9.50715	-8.48698	-7.12022	-7.71481	-10.1043	-9.52467	-9.38893	-5.64763	-7.05537	-4.69684	-9.92088	-9.3769
hsa-miR-1226-5p	-7.41254	-7.40407	-7.60654	-6.87846	-11.1949	-11.0683	-10.4793	-9.43534	-13.7271	-12.0735	-12.6117	-12.3477	-12.7314	-13.7491	-13.8699	-10.7987	-12.5496	-8.21515	-10.9288	-11.4468	-7.0097	-9.76708	-13.3122	-9.8666	-10.7322	-9.50715	-7.44527	-11.1982	-11.5565	-10.1043	-9.52467	-9.38893	-6.76785	-10.7374	-8.62986	-9.92088	-9.3769
hsa-miR-1228-5p	-13.2333	-13.4394	-13.8769	-13.0936	-11.1949	-11.0683	-10.4793	-5.79706	-7.06337	-12.0735	-12.6117	-12.3477	-8.6612	-13.7491	-13.8699	-4.36675	-12.5496	-8.83741	-10.9288	-11.4468	-4.22103	-9.76708	-13.3122	-0.616866	-3.78948	-9.50715	-8.48812	-7.0659	-11.5565	-10.1043	-9.52467	-4.74611	-11.0085	-10.7374	-8.62986	-9.92088	-9.3769
hsa-miR-1229	-13.2333	-10.1016	-13.8769	-8.60873	-7.32582	-5.78351	-4.7334	-3.91787	-9.73242	-12.0735	-12.6117	-12.3477	-12.7314	-13.7491	-10.1927	-5.62073	-12.5496	-10.7105	-10.9288	-7.79281	-10.4659	-9.76708	-7.78472	-5.50098	-10.7322	-3.85936	-12.2615	-5.58861	-6.60462	-4.49997	-3.82331	-4.58368	-5.49482	-5.0823	-4.68879	-9.92088	-9.3769
hsa-miR-1237	-7.25197	-7.23434	-7.77849	-7.00343	-4.53105	-4.45652	-3.61947	-2.68832	-7.45474	-7.10516	-6.6853	-12.3477	-6.48487	-7.7238	-7.5199	-4.57749	-6.29218	-8.0507	-4.89594	-5.17425	-4.66902	-5.92171	-6.60968	-2.6909	-10.7322	-2.66075	-12.2615	-4.4606	-4.91888	-3.39645	-2.90065	-2.80484	-4.51987	-3.67839	-2.05159	-4.89045	-9.3769
hsa-miR-125a-3p	-5.53444	-6.04878	-6.07469	-4.30193	-11.1949	-11.0683	-10.4793	-9.43534	-13.7271	-12.0735	-12.6117	-12.3477	-12.7314	-13.7491	-13.8699	-10.7987	-12.5496	-14.4261	-10.9288	-11.4468	-10.4659	-9.76708	-13.3122	-9.8666	-10.7322	-9.50715	-7.01902	-11.1982	-11.5565	-10.1043	-9.52467	-9.38893	-4.2672	-10.7374	-8.62986	-9.92088	-9.3769
hsa-miR-125a-5p	-8.64488	-13.4394	-13.8769	-13.0936	-11.1949	-11.0683	-10.4793	-9.43534	-13.7271	-12.0735	-12.6117	-12.3477	-12.7314	-13.7491	-13.8699	-10.7987	-12.5496	-14.4261	-10.9288	-11.4468	-10.4659	-9.76708	-13.3122	-9.8666	-10.7322	-9.50715	-12.2615	-11.1982	-11.5565	-10.1043	-9.52467	-9.38893	-11.0085	-10.7374	-8.62986	-9.92088	-9.3769
hsa-miR-125b-1-3p	-13.2333	-13.4394	-13.8769	-7.63417	-11.1949	-11.0683	-10.4793	-9.43534	-13.7271	-12.0735	-12.6117	-12.3477	-12.7314	-13.7491	-13.8699	-10.7987	-12.5496	-14.4261	-10.9288	-11.4468	-10.4659	-9.76708	-13.3122	-9.8666	-10.7322	-9.50715	-12.2615	-11.1982	-11.5565	-10.1043	-9.52467	-5.28458	-11.0085	-10.7374	-8.62986	-9.92088	-9.3769
hsa-miR-126-3p	-7.79542	-7.47721	-8.66564	-13.0936	-11.1949	-11.0683	-10.4793	-9.43534	-13.7271	-12.0735	-12.6117	-12.3477	-12.7314	-13.7491	-13.8699	-10.7987	-12.5496	-14.4261	-10.9288	-11.4468	-10.4659	-9.76708	-13.3122	-9.8666	-10.7322	-9.50715	-12.2615	-11.1982	-11.5565	-10.1043	-9.52467	-9.38893	-11.0085	-10.7374	-8.62986	-9.92088	-9.3769
hsa-miR-127-3p	-13.2333	-13.4394	-13.8769	-13.0936	-11.1949	-11.0683	-10.4793	-9.43534	-8.53371	-12.0735	-12.6117	-12.3477	-12.7314	-13.7491	-13.8699	-10.7987	-12.5496	-8.29537	-10.9288	-11.4468	-4.40127	-9.76708	-13.3122	-2.14546	-4.58811	-9.50715	-12.2615	-11.1982	-11.5565	-10.1043	-9.52467	-9.38893	-11.0085	-10.7374	-8.62986	-9.92088	-9.3769
hsa-miR-130a-3p	-13.2333	-7.88766	-13.8769	-13.0936	-11.1949	-11.0683	-10.4793	-9.43534	-13.7271	-12.0735	-12.6117	-12.3477	-12.7314	-13.7491	-13.8699	-10.7987	-12.5496	-14.4261	-10.9288	-11.4468	-10.4659	-9.76708	-13.3122	-9.8666	-10.7322	-9.50715	-12.2615	-11.1982	-11.5565	-10.1043	-9.52467	-9.38893	-11.0085	-10.7374	-8.62986	-9.92088	-9.3769
hsa-miR-134	-4.50397	-4.92734	-5.02459	-4.23825	-11.1949	-3.89349	-3.93703	-2.88711	-8.13126	-5.85382	-12.6117	-12.3477	-12.7314	-13.7491	-9.01991	-10.7987	-12.5496	-6.35521	-10.9288	-5.37125	-10.4659	-9.76708	-13.3122	-4.55129	-4.16175	-9.50715	-3.52031	-11.1982	-11.5565	-10.1043	-9.52467	-3.28871	-3.16021	-10.7374	-8.62986	-9.92088	-9.3769
hsa-miR-135a-3p	-13.2333	-13.4394	-13.8769	-13.0936	-11.1949	-11.0683	-6.67168	-4.55152	-13.7271	-8.12805	-12.6117	-12.3477	-12.7314	-13.7491	-13.8699	-10.7987	-12.5496	-7.80847	-10.9288	-6.65726	-10.4659	-9.76708	-13.3122	-9.8666	-6.66823	-9.50715	-6.15236	-11.1982	-11.5565	-10.1043	-9.52467	-9.38893	-11.0085	-10.7374	-8.62986	-9.92088	-9.3769
hsa-miR-138-5p	-13.2333	-9.08376	-9.03758	-13.0936	-11.1949	-11.0683	-10.4793	-9.43534	-13.7271	-12.0735	-12.6117	-12.3477	-12.7314	-13.7491	-13.8699	-10.7987	-12.5496	-14.4261	-10.9288	-11.4468	-10.4659	-9.76708	-13.3122	-9.8666	-10.7322	-9.50715	-12.2615	-11.1982	-11.5565	-10.1043	-9.52467	-9.38893	-11.0085	-10.7374	-8.62986	-9.92088	-9.3769
hsa-miR-139-3p	-13.2333	-13.4394	-13.8769	-8.24104	-11.1949	-11.0683	-10.4793	-9.43534	-13.7271	-12.0735	-12.6117	-12.3477	-12.7314	-13.7491	-13.8699	-10.7987	-12.5496	-9.79564	-10.9288	-11.4468	-10.4659	-9.76708	-13.3122	-9.8666	-10.7322	-9.50715	-6.76747	-11.1982	-11.5565	-10.1043	-9.52467	-9.38893	-11.0085	-10.7374	-8.62986	-9.92088	-9.3769
hsa-miR-140-3p	-13.2333	-8.28817	-13.8769	-8.21356	-11.1949	-11.0683	-10.4793	-9.43534	-13.7271	-12.0735	-12.6117	-12.3477	-12.7314	-13.7491	-13.8699	-10.7987	-12.5496	-14.4261	-10.9288	-11.4468	-10.4659	-9.76708	-13.3122	-9.8666	-10.7322	-9.50715	-12.2615	-11.1982	-11.5565	-10.1043	-9.52467	-9.38893	-11.0085	-10.7374	-8.62986	-9.92088	-9.3769
hsa-miR-140-5p	-8.49971	-9.05698	-13.8769	-13.0936	-11.1949	-11.0683	-10.4793	-9.43534	-13.7271	-12.0735	-12.6117	-12.3477	-12.7314	-13.7491	-13.8699	-10.7987	-12.5496	-14.4261	-10.9288	-11.4468	-10.4659	-9.76708	-13.3122	-9.8666	-10.7322	-9.50715	-12.2615	-11.1982	-11.5565	-10.1043	-9.52467	-9.38893	-11.0085	-10.7374	-8.62986	-9.92088	-9.3769
hsa-miR-142-3p	-7.8109	-7.94792	-8.93503	-13.0936	-11.1949	-11.0683	-10.4793	-9.43534	-13.7271	-12.0735	-12.6117	-12.3477	-12.7314	-13.7491	-13.8699	-10.7987	-12.5496	-14.4261	-10.9288	-11.4468	-10.4659	-9.76708	-13.3122	-9.8666	-10.7322	-9.50715	-12.2615	-11.1982	-11.5565	-10.1043	-9.52467	-9.38893	-11.0085	-10.7374	-8.62986	-9.92088	-9.3769
hsa-miR-144-3p	-13.2333	-7.52603	-9.0571	-13.0936	-11.1949	-11.0683	-10.4793	-9.43534	-13.7271	-12.0735	-12.6117	-12.3477	-12.7314	-13.7491	-13.8699	-10.7987	-12.5496	-14.4261	-10.9288	-11.4468	-10.4659	-9.76708	-13.3122	-9.8666	-10.7322	-9.50715	-12.2615	-11.1982	-11.5565	-10.1043	-9.52467	-9.38893	-11.0085	-10.7374	-8.62986	-9.92088	-9.3769
hsa-miR-149-3p	-13.2333	-13.4394	-13.8769	-9.73658	-11.1949	-11.0683	-10.4793	-9.43534	-13.7271	-12.0735	-12.6117	-12.3477	-12.7314	-13.7491	-13.8699	-10.7987	-12.5496	-14.4261	-10.9288	-11.4468	-10.4659	-9.76708	-13.3122	-9.8666	-10.7322	-9.50715	-12.2615	-11.1982	-11.5565	-10.1043	-9.52467	-9.38893	-11.0085	-10.7374	-8.62986	-9.92088	-9.3769
hsa-miR-150-3p	-5.10072	-5.34626	-5.23246	-5.13482	-4.30354	-3.71251	-3.1056	-2.20625	-7.23749	-5.03003	-6.99172	-12.3477	-12.7314	-7.89737	-7.83476	-10.7987	-6.12883	-5.63196	-4.04778	-3.7612	-6.74243	-9.76708	-9.20537	-2.96746	-3.36252	-9.50715	-3.41923	-11.1982	-6.34508	-10.1043	-4.41053	-2.82902	-3.58379	-4.7104	-8.62986	-9.92088	-9.3769
hsa-miR-150-5p	-7.19549	-6.93135	-7.82209	-7.84644	-11.1949	-11.0683	-10.4793	-9.43534	-13.7271	-12.0735	-12.6117	-12.3477	-12.7314	-13.7491	-13.8699	-10.7987	-12.5496	-14.4261	-10.9288	-11.4468	-10.4659	-9.76708	-13.3122	-9.8666	-10.7322	-9.50715	-12.2615	-11.1982	-11.5565	-10.1043	-9.52467	-9.38893	-5.04655	-10.7374	-8.62986	-9.92088	-9.3769
hsa-miR-15a-5p	-6.25727	-6.14905	-6.97434	-8.1131	-11.1949	-11.0683	-10.4793	-9.43534	-13.7271	-12.0735	-12.6117	-12.3477	-12.7314	-13.7491	-13.8699	-10.7987	-12.5496	-14.4261	-10.9288	-11.4468	-10.4659	-9.76708	-13.3122	-9.8666	-10.7322	-9.50715	-12.2615	-11.1982	-11.5565	-10.1043	-9.52467	-9.38893	-11.0085	-10.7374	-8.62986	-9.92088	-9.3769
hsa-miR-15b-5p	-5.96848	-5.89912	-6.50087	-7.85288	-11.1949	-11.0683	-10.4793	-9.43534	-13.7271	-12.0735	-12.6117	-12.3477	-12.7314	-13.7491	-13.8699	-10.7987	-12.5496	-14.4261	-10.9288	-11.4468	-10.4659	-9.76708	-13.3122	-9.8666	-10.7322	-9.50715	-12.2615	-11.1982	-11.5565	-10.1043	-9.52467	-9.38893	-5.96781	-10.7374	-8.62986	-9.92088	-9.3769
hsa-miR-16-5p	-2.9538	-2.04989	-3.60267	-4.18121	-11.1949	-5.70473	-10.4793	-9.43534	-13.7271	-12.0735	-12.6117	-12.3477	-12.7314	-13.7491	-13.8699	-10.7987	-12.5496	-9.04104	-10.9288	-11.4468	-10.4659	-9.76708	-13.3122	-9.8666	-2.95099	-9.50715	-7.17859	-11.1982	-11.5565	-10.1043	-9.52467	-9.38893	-2.82836	-10.7374	-8.62986	-9.92088	-9.3769
hsa-miR-17-5p	-7.78045	-6.75834	-7.9382	-8.26136	-5.75516	-11.0683	-10.4793	-9.43534	-13.7271	-12.0735	-12.6117	-12.3477	-12.7314	-13.7491	-13.8699	-10.7987	-12.5496	-14.4261	-10.9288	-11.4468	-10.4659	-9.76708	-13.3122	-9.8666	-10.7322	-9.50715	-12.2615	-11.1982	-11.5565	-10.1043	-9.52467	-9.38893	-6.86298	-10.7374	-8.62986	-9.92088	-9.3769
hsa-miR-181a-5p	-8.145	-8.43472	-8.94494	-13.0936	-11.1949	-11.0683	-10.4793	-9.43534	-13.7271	-12.0735	-12.6117	-12.3477	-12.7314	-13.7491	-13.8699	-10.7987	-12.5496	-14.4261	-10.9288	-11.4468	-10.4659	-9.76708	-13.3122	-9.8666	-10.7322	-9.50715	-12.2615	-11.1982	-11.5565	-10.1043	-9.52467	-9.38893	-11.0085	-10.7374	-8.62986	-9.92088	-9.3769
hsa-miR-181b-5p	-13.2333	-13.4394	-13.8769	-13.0936	-11.1949	-11.0683	-10.4793	-9.43534	-13.7271	-12.0735	-12.6117	-12.3477	-12.7314	-13.7491	-13.8699	-10.7987	-12.5496	-14.4261	-10.9288	-11.4468	-10.4659	-9.76708	-13.3122	-4.18165	-10.7322	-9.50715	-12.2615	-11.1982	-11.5565	-10.1043	-9.52467	-9.38893	-11.0085	-10.7374	-8.62986	-9.92088	-9.3769
hsa-miR-181d	-13.2333	-13.4394	-13.8769	-13.0936	-11.1949	-11.0683	-10.4793	-9.43534	-13.7271	-12.0735	-12.6117	-12.3477	-12.7314	-13.7491	-13.8699	-10.7987	-12.5496	-14.4261	-10.9288	-11.4468	-10.4659	-9.76708	-13.3122	-3.24242	-10.7322	-9.50715	-12.2615	-11.1982	-11.5565	-10.1043	-9.52467	-9.38893	-11.0085	-10.7374	-8.62986	-9.92088	-9.3769
hsa-miR-185-5p	-8.59491	-7.66879	-9.12691	-8.55767	-11.1949	-11.0683	-10.4793	-9.43534	-13.7271	-12.0735	-12.6117	-12.3477	-12.7314	-13.7491	-13.8699	-10.7987	-12.5496	-14.4261	-10.9288	-11.4468	-10.4659	-9.76708	-13.3122	-9.8666	-10.7322	-9.50715	-12.2615	-11.1982	-11.5565	-10.1043	-9.52467	-9.38893	-6.25417	-10.7374	-8.62986	-9.92088	-9.3769
hsa-miR-187-5p	-6.77878	-7.03587	-7.16648	-6.22509	-11.1949	-4.62521	-3.84701	-2.71213	-13.7271	-8.05086	-12.6117	-12.3477	-12.7314	-13.7491	-13.8699	-10.7987	-8.7371	-6.89181	-10.9288	-11.4468	-5.78112	-9.76708	-13.3122	-2.03708	-6.83787	-9.50715	-5.23405	-11.1982	-11.5565	-10.1043	-9.52467	-3.25923	-4.02655	-10.7374	-8.62986	-9.92088	-9.3769
hsa-miR-188-5p	-5.50781	-5.4196	-5.692	-5.23788	-3.32177	-3.99134	-3.67087	-2.85543	-6.18389	-4.45417	-5.40093	-4.25084	-4.92712	-6.39025	-6.03708	-3.25982	-4.84028	-6.17506	-3.52528	-4.25175	-2.96812	-2.92887	-6.53081	-2.25515	-3.72735	-3.15572	-5.26964	-4.1554	-3.33468	-3.85849	-2.70485	-2.9912	-3.90832	-3.95035	-2.2011	-2.80967	-2.92286
hsa-miR-18b-3p	-13.2333	-13.4394	-13.8769	-13.0936	-7.36144	-11.0683	-6.67797	-9.43534	-13.7271	-12.0735	-12.6117	-12.3477	-12.7314	-13.7491	-13.8699	-10.7987	-12.5496	-14.4261	-10.9288	-11.4468	-10.4659	-9.76708	-13.3122	-9.8666	-10.7322	-9.50715	-12.2615	-11.1982	-11.5565	-10.1043	-9.52467	-5.50892	-11.0085	-7.03607	-4.65542	-9.92088	-9.3769
hsa-miR-193a-5p	-13.2333	-8.99546	-13.8769	-8.59964	-11.1949	-11.0683	-10.4793	-9.43534	-13.7271	-12.0735	-12.6117	-12.3477	-12.7314	-13.7491	-13.8699	-10.7987	-12.5496	-14.4261	-10.9288	-11.4468	-10.4659	-9.76708	-13.3122	-9.8666	-10.7322	-9.50715	-12.2615	-11.1982	-11.5565	-10.1043	-9.52467	-9.38893	-11.0085	-10.7374	-8.62986	-9.92088	-9.3769
hsa-miR-194-3p	-13.2333	-13.4394	-13.8769	-13.0936	-11.1949	-11.0683	-10.4793	-9.43534	-13.7271	-12.0735	-12.6117	-12.3477	-12.7314	-13.7491	-13.8699	-10.7987	-12.5496	-14.4261	-10.9288	-11.4468	-10.4659	-9.76708	-13.3122	-4.37054	-10.7322	-9.50715	-12.2615	-11.1982	-11.5565	-10.1043	-9.52467	-9.38893	-11.0085	-10.7374	-8.62986	-9.92088	-9.3769
hsa-miR-195-3p	-13.2333	-13.4394	-13.8769	-13.0936	-11.1949	-11.0683	-10.4793	-9.43534	-13.7271	-12.0735	-12.6117	-12.3477	-12.7314	-13.7491	-13.8699	-10.7987	-12.5496	-10.7467	-10.9288	-11.4468	-10.4659	-9.76708	-13.3122	-3.26102	-6.29503	-9.50715	-12.2615	-11.1982	-11.5565	-10.1043	-9.52467	-9.38893	-11.0085	-10.7374	-8.62986	-9.92088	-9.3769
hsa-miR-196a-5p	-13.2333	-13.4394	-13.8769	-13.0936	-11.1949	-11.0683	-10.4793	-9.43534	-13.7271	-12.0735	-12.6117	-12.3477	-12.7314	-13.7491	-13.8699	-10.7987	-12.5496	-9.6928	-10.9288	-11.4468	-10.4659	-9.76708	-13.3122	-9.8666	-10.7322	-9.50715	-12.2615	-11.1982	-11.5565	-10.1043	-9.52467	-9.38893	-11.0085	-10.7374	-8.62986	-9.92088	-9.3769
hsa-miR-197-3p	-5.10114	-5.51926	-5.72608	-5.26602	-11.1949	-5.99394	-10.4793	-9.43534	-13.7271	-12.0735	-12.6117	-12.3477	-12.7314	-13.7491	-13.8699	-10.7987	-12.5496	-8.61061	-10.9288	-11.4468	-10.4659	-9.76708	-13.3122	-9.8666	-4.85751	-9.50715	-7.39533	-11.1982	-11.5565	-10.1043	-9.52467	-9.38893	-4.153	-10.7374	-8.62986	-9.92088	-9.3769
hsa-miR-198	-7.69005	-8.27802	-8.43845	-7.45619	-11.1949	-11.0683	-10.4793	-9.43534	-13.7271	-12.0735	-12.6117	-12.3477	-12.7314	-13.7491	-13.8699	-10.7987	-12.5496	-8.8003	-10.9288	-11.4468	-6.01093	-9.76708	-13.3122	-9.8666	-10.7322	-9.50715	-7.28405	-11.1982	-11.5565	-10.1043	-9.52467	-9.38893	-6.29484	-10.7374	-8.62986	-9.92088	-9.3769
hsa-miR-199a-3p	-7.97174	-8.32112	-9.08334	-13.0936	-11.1949	-11.0683	-10.4793	-9.43534	-13.7271	-12.0735	-12.6117	-12.3477	-12.7314	-13.7491	-13.8699	-10.7987	-12.5496	-14.4261	-10.9288	-11.4468	-10.4659	-9.76708	-13.3122	-9.8666	-10.7322	-9.50715	-12.2615	-11.1982	-11.5565	-10.1043	-9.52467	-9.38893	-11.0085	-10.7374	-8.62986	-9.92088	-9.3769
hsa-miR-19a-3p	-7.99893	-6.73105	-8.30396	-8.69215	-11.1949	-11.0683	-10.4793	-9.43534	-13.7271	-12.0735	-12.6117	-12.3477	-12.7314	-13.7491	-13.8699	-10.7987	-12.5496	-14.4261	-10.9288	-11.4468	-10.4659	-9.76708	-13.3122	-9.8666	-10.7322	-9.50715	-12.2615	-11.1982	-11.5565	-10.1043	-9.52467	-9.38893	-11.0085	-10.7374	-8.62986	-9.92088	-9.3769
hsa-miR-19b-2-5p	-13.2333	-13.4394	-13.8769	-13.0936	-11.1949	-11.0683	-10.4793	-9.43534	-13.7271	-12.0735	-12.6117	-12.3477	-12.7314	-13.7491	-13.8699	-10.7987	-12.5496	-14.4261	-10.9288	-11.4468	-10.4659	-9.76708	-13.3122	-9.8666	-10.7322	-9.50715	-12.2615	-11.1982	-11.5565	-10.1043	-9.52467	-9.38893	-11.0085	-6.39219	-8.62986	-9.92088	-9.3769
hsa-miR-19b-3p	-5.43966	-4.38898	-5.47965	-5.57302	-11.1949	-11.0683	-10.4793	-9.43534	-13.7271	-12.0735	-12.6117	-12.3477	-12.7314	-13.7491	-13.8699	-10.7987	-12.5496	-8.31728	-10.9288	-11.4468	-10.4659	-9.76708	-13.3122	-9.8666	-4.79869	-9.50715	-12.2615	-11.1982	-11.5565	-10.1043	-9.52467	-9.38893	-4.56581	-10.7374	-8.62986	-9.92088	-9.3769
hsa-miR-202-3p	-6.85677	-7.1225	-7.2262	-5.90892	-11.1949	-11.0683	-10.4793	-9.43534	-13.7271	-12.0735	-12.6117	-12.3477	-12.7314	-13.7491	-13.8699	-10.7987	-12.5496	-14.4261	-10.9288	-11.4468	-10.4659	-9.76708	-13.3122	-9.8666	-10.7322	-9.50715	-12.2615	-11.1982	-11.5565	-10.1043	-9.52467	-9.38893	-4.77932	-10.7374	-8.62986	-9.92088	-9.3769
hsa-miR-206	-13.2333	-13.4394	-13.8769	-13.0936	-11.1949	-11.0683	-10.4793	-9.43534	-7.79081	-12.0735	-12.6117	-12.3477	-12.7314	-13.7491	-13.8699	-4.77301	-12.5496	-14.4261	-10.9288	-11.4468	-4.59009	-9.76708	-13.3122	-1.72854	-4.28714	-9.50715	-12.2615	-11.1982	-11.5565	-10.1043	-9.52467	-9.38893	-11.0085	-10.7374	-8.62986	-9.92088	-9.3769
hsa-miR-20a-5p	-6.07632	-5.32211	-6.45613	-7.78442	-11.1949	-11.0683	-10.4793	-9.43534	-13.7271	-12.0735	-12.6117	-12.3477	-12.7314	-13.7491	-13.8699	-10.7987	-12.5496	-14.4261	-10.9288	-11.4468	-10.4659	-9.76708	-13.3122	-9.8666	-10.7322	-9.50715	-12.2615	-11.1982	-11.5565	-10.1043	-9.52467	-9.38893	-6.1696	-10.7374	-8.62986	-9.92088	-9.3769
hsa-miR-20b-5p	-13.2333	-7.46762	-9.13021	-13.0936	-11.1949	-11.0683	-10.4793	-9.43534	-13.7271	-12.0735	-12.6117	-12.3477	-12.7314	-13.7491	-13.8699	-10.7987	-12.5496	-14.4261	-10.9288	-11.4468	-10.4659	-9.76708	-13.3122	-9.8666	-10.7322	-9.50715	-12.2615	-11.1982	-11.5565	-10.1043	-9.52467	-9.38893	-11.0085	-10.7374	-8.62986	-9.92088	-9.3769
hsa-miR-21-5p	-4.82387	-4.53766	-5.52712	-6.92756	-11.1949	-11.0683	-5.46121	-9.43534	-13.7271	-12.0735	-7.5418	-12.3477	-12.7314	-13.7491	-8.00093	-10.7987	-12.5496	-8.84393	-10.9288	-11.4468	-5.48197	-9.76708	-13.3122	-9.8666	-4.74824	-9.50715	-7.1911	-11.1982	-11.5565	-10.1043	-9.52467	-4.41104	-3.87136	-10.7374	-8.62986	-9.92088	-9.3769
hsa-miR-217	-13.2333	-13.4394	-13.8769	-13.0936	-11.1949	-11.0683	-10.4793	-5.87208	-13.7271	-12.0735	-12.6117	-12.3477	-12.7314	-13.7491	-13.8699	-10.7987	-12.5496	-14.4261	-10.9288	-11.4468	-10.4659	-9.76708	-13.3122	-9.8666	-10.7322	-9.50715	-12.2615	-11.1982	-11.5565	-10.1043	-9.52467	-9.38893	-11.0085	-10.7374	-8.62986	-9.92088	-9.3769
hsa-miR-218-2-3p	-13.2333	-13.4394	-13.8769	-13.0936	-11.1949	-11.0683	-10.4793	-9.43534	-13.7271	-12.0735	-12.6117	-12.3477	-12.7314	-13.7491	-13.8699	-10.7987	-12.5496	-14.4261	-10.9288	-11.4468	-10.4659	-9.76708	-13.3122	-5.27858	-10.7322	-9.50715	-12.2615	-11.1982	-11.5565	-10.1043	-9.52467	-9.38893	-11.0085	-10.7374	-8.62986	-9.92088	-9.3769
hsa-miR-22-3p	-4.98022	-4.42675	-5.49918	-4.94025	-11.1949	-5.37493	-10.4793	-9.43534	-13.7271	-12.0735	-7.37962	-12.3477	-12.7314	-13.7491	-13.8699	-10.7987	-7.05073	-6.31845	-5.10456	-3.69309	-5.20509	-9.76708	-13.3122	-9.8666	-4.01414	-9.50715	-7.01069	-11.1982	-11.5565	-10.1043	-9.52467	-4.30239	-2.73539	-10.7374	-8.62986	-4.33079	-9.3769
hsa-miR-223-3p	-0.851831	-1.28577	-1.69742	-3.03798	-11.1949	-4.75033	-5.16109	-9.43534	-13.7271	-12.0735	-7.56997	-12.3477	-12.7314	-13.7491	-8.07409	-10.7987	-12.5496	-7.75036	-10.9288	-11.4468	-4.93758	-9.76708	-13.3122	-9.8666	-3.06451	-9.50715	-6.34591	-11.1982	-11.5565	-10.1043	-9.52467	-4.03467	-2.12346	-10.7374	-8.62986	-9.92088	-9.3769
hsa-miR-23a-3p	-5.71627	-5.78139	-6.35921	-7.72277	-11.1949	-11.0683	-10.4793	-9.43534	-13.7271	-12.0735	-12.6117	-12.3477	-12.7314	-13.7491	-13.8699	-10.7987	-12.5496	-14.4261	-10.9288	-11.4468	-10.4659	-9.76708	-13.3122	-9.8666	-10.7322	-9.50715	-12.2615	-11.1982	-11.5565	-10.1043	-9.52467	-9.38893	-5.6767	-10.7374	-8.62986	-9.92088	-9.3769
hsa-miR-23a-5p	-13.2333	-13.4394	-13.8769	-13.0936	-6.73258	-11.0683	-10.4793	-9.43534	-13.7271	-12.0735	-12.6117	-12.3477	-12.7314	-13.7491	-13.8699	-10.7987	-12.5496	-14.4261	-10.9288	-11.4468	-10.4659	-9.76708	-13.3122	-9.8666	-10.7322	-9.50715	-12.2615	-11.1982	-11.5565	-10.1043	-9.52467	-9.38893	-11.0085	-10.7374	-8.62986	-9.92088	-9.3769
hsa-miR-24-3p	-6.1289	-5.92536	-6.58938	-7.05088	-11.1949	-11.0683	-10.4793	-9.43534	-13.7271	-12.0735	-12.6117	-12.3477	-12.7314	-13.7491	-13.8699	-10.7987	-12.5496	-14.4261	-10.9288	-11.4468	-10.4659	-9.76708	-13.3122	-9.8666	-10.7322	-9.50715	-12.2615	-11.1982	-11.5565	-10.1043	-9.52467	-9.38893	-6.04842	-10.7374	-8.62986	-9.92088	-9.3769
hsa-miR-25-3p	-5.53982	-5.07609	-6.17756	-6.54366	-11.1949	-11.0683	-10.4793	-9.43534	-13.7271	-12.0735	-12.6117	-12.3477	-12.7314	-13.7491	-13.8699	-10.7987	-12.5496	-14.4261	-10.9288	-11.4468	-10.4659	-9.76708	-13.3122	-9.8666	-10.7322	-9.50715	-12.2615	-11.1982	-11.5565	-10.1043	-9.52467	-9.38893	-5.5963	-10.7374	-8.62986	-9.92088	-9.3769
hsa-miR-26a-5p	-8.44359	-8.37135	-13.8769	-13.0936	-11.1949	-11.0683	-10.4793	-9.43534	-13.7271	-12.0735	-12.6117	-12.3477	-12.7314	-13.7491	-13.8699	-10.7987	-12.5496	-14.4261	-10.9288	-11.4468	-10.4659	-9.76708	-13.3122	-9.8666	-10.7322	-9.50715	-12.2615	-11.1982	-11.5565	-10.1043	-9.52467	-9.38893	-11.0085	-10.7374	-8.62986	-9.92088	-9.3769
hsa-miR-26b-5p	-8.30657	-7.25029	-9.07999	-13.0936	-11.1949	-11.0683	-10.4793	-9.43534	-13.7271	-12.0735	-12.6117	-12.3477	-12.7314	-13.7491	-13.8699	-10.7987	-12.5496	-14.4261	-10.9288	-11.4468	-10.4659	-9.76708	-13.3122	-9.8666	-10.7322	-9.50715	-12.2615	-11.1982	-11.5565	-10.1043	-9.52467	-9.38893	-11.0085	-10.7374	-8.62986	-9.92088	-9.3769
hsa-miR-27a-3p	-7.22009	-6.7017	-7.70836	-13.0936	-11.1949	-11.0683	-10.4793	-9.43534	-13.7271	-12.0735	-12.6117	-12.3477	-12.7314	-13.7491	-13.8699	-10.7987	-12.5496	-14.4261	-10.9288	-11.4468	-10.4659	-9.76708	-13.3122	-9.8666	-10.7322	-9.50715	-12.2615	-11.1982	-11.5565	-10.1043	-9.52467	-9.38893	-11.0085	-10.7374	-8.62986	-9.92088	-9.3769
hsa-miR-296-5p	-13.2333	-13.4394	-13.8769	-13.0936	-11.1949	-11.0683	-5.72385	-4.75758	-13.7271	-12.0735	-12.6117	-12.3477	-12.7314	-13.7491	-13.8699	-6.32499	-12.5496	-14.4261	-10.9288	-11.4468	-10.4659	-9.76708	-13.3122	-9.8666	-10.7322	-9.50715	-12.2615	-11.1982	-11.5565	-5.36973	-9.52467	-4.77501	-6.45093	-10.7374	-8.62986	-9.92088	-9.3769
hsa-miR-297	-13.2333	-13.4394	-13.8769	-13.0936	-11.1949	-11.0683	-10.4793	-9.43534	-13.7271	-12.0735	-12.6117	-12.3477	-12.7314	-13.7491	-13.8699	-10.7987	-12.5496	-14.4261	-10.9288	-11.4468	-6.99502	-9.76708	-13.3122	-3.01729	-5.77167	-9.50715	-12.2615	-11.1982	-11.5565	-10.1043	-9.52467	-9.38893	-11.0085	-10.7374	-8.62986	-9.92088	-9.3769
hsa-miR-29a-3p	-7.76189	-7.92571	-7.90352	-8.632	-11.1949	-11.0683	-10.4793	-9.43534	-13.7271	-12.0735	-12.6117	-12.3477	-12.7314	-13.7491	-13.8699	-10.7987	-12.5496	-14.4261	-10.9288	-11.4468	-10.4659	-9.76708	-13.3122	-9.8666	-10.7322	-9.50715	-12.2615	-11.1982	-11.5565	-10.1043	-9.52467	-9.38893	-11.0085	-10.7374	-8.62986	-9.92088	-9.3769
hsa-miR-29b-1-5p	-13.2333	-13.4394	-13.8769	-13.0936	-11.1949	-11.0683	-10.4793	-9.43534	-9.97053	-12.0735	-12.6117	-12.3477	-12.7314	-13.7491	-13.8699	-7.35005	-12.5496	-14.4261	-10.9288	-11.4468	-10.4659	-9.76708	-13.3122	-4.06502	-10.7322	-9.50715	-12.2615	-11.1982	-11.5565	-10.1043	-9.52467	-9.38893	-11.0085	-10.7374	-8.62986	-9.92088	-9.3769
hsa-miR-29c-3p	-13.2333	-7.72097	-13.8769	-13.0936	-11.1949	-11.0683	-10.4793	-9.43534	-13.7271	-12.0735	-12.6117	-12.3477	-12.7314	-13.7491	-13.8699	-10.7987	-12.5496	-14.4261	-10.9288	-11.4468	-10.4659	-9.76708	-13.3122	-9.8666	-10.7322	-9.50715	-12.2615	-11.1982	-11.5565	-10.1043	-9.52467	-9.38893	-11.0085	-10.7374	-8.62986	-9.92088	-9.3769
hsa-miR-302d-5p	-13.2333	-13.4394	-13.8769	-13.0936	-11.1949	-11.0683	-10.4793	-9.43534	-13.7271	-12.0735	-12.6117	-12.3477	-12.7314	-13.7491	-13.8699	-10.7987	-12.5496	-14.4261	-10.9288	-11.4468	-10.4659	-9.76708	-13.3122	-5.20992	-10.7322	-9.50715	-12.2615	-11.1982	-11.5565	-10.1043	-9.52467	-5.41685	-11.0085	-10.7374	-8.62986	-9.92088	-9.3769
hsa-miR-30c-1-3p	-13.2333	-13.4394	-13.8769	-13.0936	-11.1949	-11.0683	-10.4793	-9.43534	-13.7271	-12.0735	-12.6117	-12.3477	-12.7314	-13.7491	-13.8699	-10.7987	-12.5496	-10.4738	-10.9288	-11.4468	-5.63466	-9.76708	-13.3122	-9.8666	-10.7322	-9.50715	-12.2615	-11.1982	-11.5565	-10.1043	-9.52467	-9.38893	-11.0085	-10.7374	-8.62986	-9.92088	-9.3769
hsa-miR-30c-2-3p	-13.2333	-13.4394	-13.8769	-8.79396	-11.1949	-11.0683	-10.4793	-9.43534	-13.7271	-12.0735	-12.6117	-12.3477	-12.7314	-13.7491	-13.8699	-10.7987	-12.5496	-14.4261	-10.9288	-11.4468	-5.38544	-9.76708	-13.3122	-9.8666	-10.7322	-9.50715	-12.2615	-11.1982	-11.5565	-10.1043	-9.52467	-9.38893	-11.0085	-10.7374	-8.62986	-9.92088	-9.3769
hsa-miR-30d-5p	-6.4973	-6.44441	-6.87388	-6.05689	-11.1949	-6.05645	-10.4793	-4.90401	-13.7271	-12.0735	-12.6117	-12.3477	-12.7314	-13.7491	-13.8699	-10.7987	-12.5496	-8.19214	-3.8231	-11.4468	-10.4659	-9.76708	-13.3122	-9.8666	-10.7322	-4.60952	-12.2615	-11.1982	-11.5565	-10.1043	-3.51077	-4.74631	-3.9535	-10.7374	-8.62986	-9.92088	-9.3769
hsa-miR-30e-5p	-8.5761	-8.10929	-8.55159	-13.0936	-11.1949	-11.0683	-10.4793	-9.43534	-13.7271	-12.0735	-12.6117	-12.3477	-12.7314	-13.7491	-13.8699	-10.7987	-12.5496	-14.4261	-10.9288	-11.4468	-10.4659	-9.76708	-13.3122	-9.8666	-10.7322	-9.50715	-12.2615	-11.1982	-11.5565	-10.1043	-9.52467	-9.38893	-11.0085	-10.7374	-8.62986	-9.92088	-9.3769
hsa-miR-32-3p	-13.2333	-13.4394	-13.8769	-13.0936	-11.1949	-11.0683	-10.4793	-3.90786	-6.38937	-12.0735	-7.07908	-12.3477	-5.96347	-9.14535	-9.07706	-3.37167	-7.46428	-7.79754	-10.9288	-5.91344	-3.02425	-3.20191	-13.3122	0.123309	-2.72577	-9.50715	-5.46757	-7.33836	-7.76645	-10.1043	-9.52467	-2.89533	-11.0085	-6.8779	-8.62986	-3.35918	-3.65151
hsa-miR-320a	-6.48726	-6.25285	-6.89209	-6.31892	-5.98641	-5.73055	-5.39648	-3.49478	-7.55537	-5.94228	-7.83398	-7.22352	-8.11225	-7.87133	-7.55652	-6.01951	-7.10393	-6.99322	-5.7116	-5.08464	-4.66386	-9.76708	-13.3122	-9.8666	-4.6784	-9.50715	-6.08023	-6.18737	-11.5565	-10.1043	-3.85019	-3.60154	-4.52236	-5.64708	-8.62986	-9.92088	-9.3769
hsa-miR-324-3p	-6.96368	-6.67629	-7.25572	-6.68675	-11.1949	-11.0683	-10.4793	-9.43534	-7.66497	-12.0735	-6.67102	-12.3477	-6.99794	-9.10117	-9.0251	-10.7987	-12.5496	-7.712	-10.9288	-11.4468	-4.58077	-9.76708	-13.3122	-1.67741	-4.50612	-9.50715	-12.2615	-11.1982	-11.5565	-10.1043	-9.52467	-4.80901	-11.0085	-10.7374	-8.62986	-9.92088	-9.3769
hsa-miR-331-3p	-13.2333	-8.52071	-13.8769	-13.0936	-11.1949	-11.0683	-10.4793	-9.43534	-13.7271	-12.0735	-12.6117	-12.3477	-12.7314	-13.7491	-13.8699	-10.7987	-12.5496	-14.4261	-10.9288	-11.4468	-10.4659	-9.76708	-13.3122	-9.8666	-10.7322	-9.50715	-12.2615	-11.1982	-11.5565	-10.1043	-9.52467	-9.38893	-11.0085	-10.7374	-8.62986	-9.92088	-9.3769
hsa-miR-338-5p	-13.2333	-13.4394	-13.8769	-13.0936	-11.1949	-11.0683	-10.4793	-9.43534	-13.7271	-12.0735	-12.6117	-12.3477	-12.7314	-13.7491	-13.8699	-10.7987	-12.5496	-14.4261	-10.9288	-11.4468	-10.4659	-9.76708	-13.3122	-2.95983	-10.7322	-9.50715	-12.2615	-11.1982	-11.5565	-10.1043	-5.62299	-9.38893	-11.0085	-6.5862	-8.62986	-9.92088	-9.3769
hsa-miR-339-5p	-13.2333	-13.4394	-13.8769	-13.0936	-11.1949	-11.0683	-10.4793	-9.43534	-13.7271	-12.0735	-12.6117	-12.3477	-12.7314	-13.7491	-13.8699	-10.7987	-12.5496	-14.4261	-10.9288	-11.4468	-10.4659	-9.76708	-13.3122	-5.34057	-10.7322	-9.50715	-12.2615	-11.1982	-11.5565	-10.1043	-9.52467	-9.38893	-11.0085	-10.7374	-8.62986	-9.92088	-9.3769
hsa-miR-33b-3p	-9.67968	-8.84606	-13.8769	-9.28413	-4.32002	-4.53012	-3.55314	-2.73631	-9.85103	-12.0735	-8.91857	-12.3477	-12.7314	-7.97317	-8.8498	-6.13391	-8.66186	-10.6142	-10.9288	-7.53345	-5.60826	-9.76708	-6.54032	-2.99328	-10.7322	-2.64528	-8.12788	-4.31611	-5.0528	-3.33837	-2.80547	-2.74839	-4.48753	-3.72424	-1.69531	-9.92088	-9.3769
hsa-miR-33b-5p	-13.2333	-13.4394	-13.8769	-13.0936	-11.1949	-11.0683	-10.4793	-9.43534	-13.7271	-12.0735	-12.6117	-12.3477	-12.7314	-13.7491	-13.8699	-10.7987	-12.5496	-14.4261	-10.9288	-11.4468	-10.4659	-9.76708	-13.3122	-5.09076	-10.7322	-9.50715	-12.2615	-11.1982	-11.5565	-10.1043	-9.52467	-9.38893	-11.0085	-10.7374	-8.62986	-9.92088	-9.3769
hsa-miR-342-3p	-7.15438	-7.1785	-7.64567	-7.51078	-11.1949	-11.0683	-10.4793	-9.43534	-13.7271	-12.0735	-12.6117	-12.3477	-12.7314	-13.7491	-13.8699	-10.7987	-12.5496	-14.4261	-10.9288	-11.4468	-10.4659	-9.76708	-13.3122	-9.8666	-10.7322	-9.50715	-12.2615	-11.1982	-11.5565	-10.1043	-9.52467	-9.38893	-5.99807	-10.7374	-8.62986	-9.92088	-9.3769
hsa-miR-34a-5p	-13.2333	-13.4394	-13.8769	-13.0936	-11.1949	-11.0683	-10.4793	-9.43534	-7.89456	-12.0735	-6.93986	-12.3477	-12.7314	-13.7491	-13.8699	-10.7987	-12.5496	-7.8069	-10.9288	-11.4468	-5.20835	-9.76708	-13.3122	-2.24252	-4.3654	-9.50715	-12.2615	-11.1982	-11.5565	-10.1043	-9.52467	-9.38893	-11.0085	-10.7374	-8.62986	-9.92088	-9.3769
hsa-miR-371a-5p	-7.45768	-7.24528	-6.7548	-6.12787	-5.46725	-6.19391	-3.99944	-5.90695	-7.20158	-5.61835	-7.0333	-6.58492	-6.55668	-7.84293	-7.12801	-4.0294	-5.3736	-7.89374	-6.73669	-5.53177	-5.01268	-4.20106	-9.32515	-4.40865	-4.93337	-3.47643	-6.48296	-6.20489	-6.53396	-10.1043	-4.54393	-9.38893	-6.00429	-4.23603	-8.62986	-9.92088	-9.3769
hsa-miR-374a-3p	-13.2333	-13.4394	-13.8769	-13.0936	-11.1949	-11.0683	-10.4793	-9.43534	-13.7271	-12.0735	-12.6117	-12.3477	-12.7314	-13.7491	-13.8699	-7.2664	-12.5496	-14.4261	-10.9288	-11.4468	-10.4659	-9.76708	-13.3122	-9.8666	-10.7322	-9.50715	-12.2615	-11.1982	-11.5565	-10.1043	-9.52467	-9.38893	-11.0085	-10.7374	-8.62986	-9.92088	-9.3769
hsa-miR-377-5p	-13.2333	-13.4394	-13.8769	-13.0936	-11.1949	-11.0683	-10.4793	-9.43534	-13.7271	-12.0735	-12.6117	-12.3477	-12.7314	-13.7491	-13.8699	-10.7987	-12.5496	-14.4261	-10.9288	-11.4468	-6.87051	-5.62186	-13.3122	-9.8666	-10.7322	-9.50715	-12.2615	-11.1982	-11.5565	-10.1043	-9.52467	-9.38893	-11.0085	-10.7374	-8.62986	-9.92088	-9.3769
hsa-miR-382-5p	-13.2333	-13.4394	-13.8769	-13.0936	-11.1949	-11.0683	-10.4793	-9.43534	-13.7271	-12.0735	-12.6117	-12.3477	-12.7314	-13.7491	-13.8699	-10.7987	-12.5496	-14.4261	-10.9288	-11.4468	-5.98222	-9.76708	-13.3122	-2.71809	-10.7322	-9.50715	-12.2615	-11.1982	-11.5565	-10.1043	-9.52467	-9.38893	-11.0085	-10.7374	-8.62986	-9.92088	-9.3769
hsa-miR-383	-13.2333	-13.4394	-13.8769	-13.0936	-11.1949	-11.0683	-10.4793	-9.43534	-13.7271	-12.0735	-12.6117	-12.3477	-12.7314	-13.7491	-13.8699	-10.7987	-12.5496	-14.4261	-10.9288	-11.4468	-10.4659	-9.76708	-13.3122	-5.22358	-10.7322	-9.50715	-12.2615	-11.1982	-11.5565	-10.1043	-9.52467	-9.38893	-11.0085	-10.7374	-8.62986	-9.92088	-9.3769
hsa-miR-423-5p	-7.08658	-7.33951	-9.08586	-6.60342	-11.1949	-5.76173	-10.4793	-9.43534	-13.7271	-12.0735	-12.6117	-7.14476	-12.7314	-13.7491	-13.8699	-10.7987	-12.5496	-8.44844	-10.9288	-6.41817	-4.61035	-9.76708	-13.3122	-9.8666	-10.7322	-9.50715	-7.02847	-11.1982	-11.5565	-10.1043	-9.52467	-9.38893	-6.2873	-10.7374	-8.62986	-9.92088	-9.3769
hsa-miR-425-5p	-6.59637	-6.27685	-7.17744	-7.68253	-11.1949	-11.0683	-10.4793	-9.43534	-13.7271	-12.0735	-12.6117	-12.3477	-12.7314	-13.7491	-13.8699	-10.7987	-12.5496	-14.4261	-10.9288	-11.4468	-10.4659	-9.76708	-13.3122	-9.8666	-10.7322	-9.50715	-12.2615	-11.1982	-11.5565	-10.1043	-9.52467	-9.38893	-11.0085	-10.7374	-8.62986	-9.92088	-9.3769
hsa-miR-432-5p	-13.2333	-13.4394	-13.8769	-13.0936	-11.1949	-11.0683	-10.4793	-9.43534	-13.7271	-12.0735	-12.6117	-12.3477	-12.7314	-13.7491	-13.8699	-10.7987	-12.5496	-14.4261	-10.9288	-11.4468	-10.4659	-9.76708	-13.3122	-4.41015	-10.7322	-9.50715	-12.2615	-11.1982	-11.5565	-10.1043	-9.52467	-9.38893	-11.0085	-10.7374	-8.62986	-9.92088	-9.3769
hsa-miR-451a	-0.0166817	0.96071	-0.510797	-1.29363	-2.64987	-0.810002	-2.68938	-2.67058	-13.7271	-12.0735	-5.63964	-12.3477	-12.7314	-8.19339	-6.06292	-10.7987	-7.73994	-5.24406	-10.9288	-6.32169	-3.64735	-4.40006	-13.3122	-1.24399	-0.944141	-9.50715	-3.74647	-6.36159	-11.5565	-10.1043	-9.52467	-2.34103	1.40344	-10.7374	-8.62986	-9.92088	-2.90296
hsa-miR-483-3p	-13.2333	-13.4394	-13.8769	-13.0936	-11.1949	-11.0683	-10.4793	-9.43534	-13.7271	-12.0735	-12.6117	-12.3477	-12.7314	-13.7491	-13.8699	-10.7987	-12.5496	-9.40198	-10.9288	-11.4468	-5.40646	-9.76708	-13.3122	-3.71826	-5.47724	-9.50715	-12.2615	-11.1982	-11.5565	-10.1043	-9.52467	-9.38893	-11.0085	-10.7374	-8.62986	-9.92088	-9.3769
hsa-miR-483-5p	-3.58265	-4.32374	-4.70823	-3.44538	-3.15555	-2.37364	-1.41484	-0.280656	-5.03901	-3.74996	-3.85291	-4.08379	-6.01333	-6.14933	-6.38602	-3.10561	-4.90432	-4.49833	-3.25724	-2.66516	-0.366289	-1.41457	-6.35841	-0.275062	-1.35908	-2.73714	-2.37894	-4.25707	-3.92621	-4.70214	-2.77855	-0.439925	-1.94016	-3.22156	-0.601946	-3.045	-2.87582
hsa-miR-484	-8.61027	-8.77677	-13.8769	-13.0936	-11.1949	-11.0683	-10.4793	-9.43534	-13.7271	-12.0735	-12.6117	-12.3477	-12.7314	-13.7491	-13.8699	-10.7987	-12.5496	-14.4261	-10.9288	-11.4468	-10.4659	-9.76708	-13.3122	-9.8666	-10.7322	-9.50715	-12.2615	-11.1982	-11.5565	-10.1043	-9.52467	-9.38893	-11.0085	-10.7374	-8.62986	-9.92088	-9.3769
hsa-miR-486-3p	-13.2333	-9.60012	-13.8769	-13.0936	-11.1949	-11.0683	-10.4793	-9.43534	-13.7271	-12.0735	-12.6117	-12.3477	-12.7314	-13.7491	-13.8699	-10.7987	-12.5496	-10.6109	-10.9288	-11.4468	-10.4659	-9.76708	-13.3122	-9.8666	-10.7322	-9.50715	-12.2615	-11.1982	-11.5565	-10.1043	-9.52467	-9.38893	-7.02756	-10.7374	-8.62986	-9.92088	-9.3769
hsa-miR-494	-13.2333	-13.4394	-13.8769	-6.56423	-11.1949	-5.92043	-10.4793	-9.43534	-13.7271	-12.0735	-12.6117	-12.3477	-12.7314	-13.7491	-13.8699	-10.7987	-12.5496	-14.4261	-10.9288	-11.4468	-10.4659	-9.76708	-13.3122	-9.8666	-10.7322	-9.50715	-12.2615	-11.1982	-11.5565	-10.1043	-9.52467	-9.38893	-3.49774	-10.7374	-8.62986	-9.92088	-9.3769
hsa-miR-498	-6.48517	-6.83975	-6.93344	-6.26339	-11.1949	-5.75771	-5.43881	-4.30391	-13.7271	-12.0735	-12.6117	-12.3477	-12.7314	-13.7491	-13.8699	-10.7987	-12.5496	-8.56076	-10.9288	-11.4468	-10.4659	-9.76708	-13.3122	-9.8666	-10.7322	-9.50715	-5.54831	-11.1982	-11.5565	-10.1043	-9.52467	-4.73273	-5.39476	-10.7374	-8.62986	-9.92088	-9.3769
hsa-miR-501-3p	-13.2333	-13.4394	-13.8769	-13.0936	-11.1949	-11.0683	-10.4793	-9.43534	-13.7271	-12.0735	-12.6117	-12.3477	-12.7314	-13.7491	-13.8699	-10.7987	-12.5496	-14.4261	-10.9288	-11.4468	-10.4659	-9.76708	-13.3122	-4.80289	-10.7322	-9.50715	-12.2615	-11.1982	-11.5565	-10.1043	-9.52467	-9.38893	-11.0085	-10.7374	-8.62986	-9.92088	-9.3769
hsa-miR-501-5p	-13.2333	-13.4394	-13.8769	-13.0936	-7.17615	-11.0683	-10.4793	-9.43534	-13.7271	-12.0735	-12.6117	-12.3477	-12.7314	-13.7491	-13.8699	-10.7987	-12.5496	-14.4261	-10.9288	-11.4468	-10.4659	-9.76708	-13.3122	-9.8666	-10.7322	-9.50715	-12.2615	-11.1982	-11.5565	-10.1043	-9.52467	-9.38893	-11.0085	-10.7374	-8.62986	-9.92088	-9.3769
hsa-miR-513a-5p	-7.46439	-7.5943	-7.77576	-7.64965	-11.1949	-5.93722	-10.4793	-9.43534	-13.7271	-12.0735	-12.6117	-12.3477	-7.76744	-9.22761	-8.79126	-10.7987	-12.5496	-14.4261	-10.9288	-11.4468	-10.4659	-9.76708	-13.3122	-9.8666	-10.7322	-9.50715	-12.2615	-11.1982	-11.5565	-10.1043	-9.52467	-9.38893	-3.77688	-10.7374	-8.62986	-9.92088	-9.3769
hsa-miR-513b	-13.2333	-13.4394	-9.73754	-13.0936	-11.1949	-11.0683	-10.4793	-9.43534	-13.7271	-12.0735	-12.6117	-12.3477	-12.7314	-13.7491	-13.8699	-10.7987	-12.5496	-14.4261	-10.9288	-11.4468	-10.4659	-9.76708	-13.3122	-9.8666	-10.7322	-9.50715	-12.2615	-11.1982	-11.5565	-10.1043	-9.52467	-9.38893	-11.0085	-10.7374	-8.62986	-9.92088	-9.3769
hsa-miR-518c-5p	-7.67831	-8.271	-8.67981	-7.57934	-11.1949	-11.0683	-10.4793	-4.91023	-9.20846	-12.0735	-12.6117	-12.3477	-12.7314	-13.7491	-13.8699	-10.7987	-12.5496	-8.74912	-10.9288	-11.4468	-4.98896	-9.76708	-13.3122	-9.8666	-10.7322	-9.50715	-6.79406	-11.1982	-11.5565	-10.1043	-9.52467	-9.38893	-11.0085	-10.7374	-8.62986	-9.92088	-9.3769
hsa-miR-518e-5p	-13.2333	-13.4394	-13.8769	-13.0936	-11.1949	-11.0683	-10.4793	-9.43534	-13.7271	-12.0735	-12.6117	-12.3477	-12.7314	-13.7491	-13.8699	-6.96238	-12.5496	-14.4261	-10.9288	-11.4468	-10.4659	-9.76708	-13.3122	-9.8666	-10.7322	-9.50715	-12.2615	-11.1982	-11.5565	-10.1043	-9.52467	-9.38893	-11.0085	-10.7374	-8.62986	-9.92088	-9.3769
hsa-miR-539-5p	-13.2333	-13.4394	-13.8769	-13.0936	-11.1949	-11.0683	-10.4793	-9.43534	-8.74611	-12.0735	-12.6117	-12.3477	-12.7314	-13.7491	-13.8699	-6.91358	-12.5496	-14.4261	-10.9288	-11.4468	-5.72854	-9.76708	-13.3122	-2.34756	-10.7322	-9.50715	-12.2615	-11.1982	-11.5565	-10.1043	-9.52467	-9.38893	-11.0085	-10.7374	-8.62986	-9.92088	-9.3769
hsa-miR-542-3p	-13.2333	-13.4394	-13.8769	-13.0936	-11.1949	-11.0683	-10.4793	-9.43534	-13.7271	-12.0735	-12.6117	-12.3477	-8.6492	-13.7491	-13.8699	-10.7987	-12.5496	-14.4261	-10.9288	-11.4468	-10.4659	-9.76708	-13.3122	-9.8666	-10.7322	-9.50715	-12.2615	-11.1982	-11.5565	-10.1043	-9.52467	-9.38893	-11.0085	-10.7374	-8.62986	-9.92088	-9.3769
hsa-miR-545-5p	-13.2333	-13.4394	-13.8769	-13.0936	-11.1949	-11.0683	-10.4793	-9.43534	-13.7271	-12.0735	-12.6117	-12.3477	-12.7314	-13.7491	-13.8699	-10.7987	-12.5496	-14.4261	-10.9288	-11.4468	-10.4659	-9.76708	-13.3122	-9.8666	-10.7322	-9.50715	-12.2615	-11.1982	-11.5565	-10.1043	-9.52467	-9.38893	-11.0085	-6.75574	-8.62986	-9.92088	-9.3769
hsa-miR-548a-5p	-13.2333	-13.4394	-13.8769	-13.0936	-11.1949	-11.0683	-10.4793	-9.43534	-13.7271	-12.0735	-12.6117	-12.3477	-12.7314	-13.7491	-13.8699	-10.7987	-12.5496	-14.4261	-10.9288	-11.4468	-10.4659	-9.76708	-13.3122	-9.8666	-10.7322	-5.25694	-12.2615	-11.1982	-11.5565	-10.1043	-9.52467	-9.38893	-11.0085	-10.7374	-8.62986	-9.92088	-9.3769
hsa-miR-548am-5p	-13.2333	-13.4394	-13.8769	-13.0936	-11.1949	-11.0683	-10.4793	-9.43534	-13.7271	-12.0735	-12.6117	-12.3477	-12.7314	-13.7491	-13.8699	-10.7987	-12.5496	-14.4261	-10.9288	-11.4468	-5.2467	-9.76708	-13.3122	-2.54907	-10.7322	-9.50715	-12.2615	-11.1982	-11.5565	-10.1043	-9.52467	-9.38893	-11.0085	-10.7374	-8.62986	-9.92088	-9.3769
hsa-miR-548b-5p	-13.2333	-13.4394	-13.8769	-13.0936	-11.1949	-11.0683	-10.4793	-9.43534	-13.7271	-12.0735	-12.6117	-12.3477	-12.7314	-13.7491	-13.8699	-10.7987	-8.53736	-14.4261	-10.9288	-11.4468	-6.72578	-9.76708	-13.3122	-9.8666	-10.7322	-9.50715	-12.2615	-11.1982	-11.5565	-10.1043	-9.52467	-9.38893	-11.0085	-10.7374	-8.62986	-9.92088	-9.3769
hsa-miR-548d-5p	-13.2333	-13.4394	-13.8769	-13.0936	-11.1949	-11.0683	-10.4793	-9.43534	-13.7271	-12.0735	-12.6117	-12.3477	-12.7314	-13.7491	-13.8699	-10.7987	-12.5496	-14.4261	-10.9288	-11.4468	-6.76907	-9.76708	-13.3122	-5.2665	-10.7322	-9.50715	-12.2615	-11.1982	-11.5565	-10.1043	-9.52467	-9.38893	-11.0085	-10.7374	-8.62986	-9.92088	-9.3769
hsa-miR-550a-5p	-13.2333	-13.4394	-13.8769	-13.0936	-11.1949	-6.46527	-10.4793	-5.71983	-13.7271	-12.0735	-12.6117	-12.3477	-12.7314	-13.7491	-13.8699	-10.7987	-12.5496	-14.4261	-10.9288	-11.4468	-10.4659	-9.76708	-13.3122	-9.8666	-10.7322	-4.57859	-12.2615	-11.1982	-11.5565	-5.42788	-4.77372	-9.38893	-11.0085	-6.81461	-8.62986	-9.92088	-9.3769
hsa-miR-551a	-13.2333	-13.4394	-13.8769	-13.0936	-11.1949	-11.0683	-10.4793	-9.43534	-13.7271	-12.0735	-12.6117	-12.3477	-12.7314	-13.7491	-13.8699	-10.7987	-12.5496	-14.4261	-10.9288	-11.4468	-10.4659	-9.76708	-13.3122	-9.8666	-10.7322	-9.50715	-12.2615	-7.12725	-11.5565	-10.1043	-9.52467	-9.38893	-11.0085	-10.7374	-8.62986	-9.92088	-9.3769
hsa-miR-557	-13.2333	-13.4394	-9.04595	-13.0936	-11.1949	-11.0683	-10.4793	-9.43534	-13.7271	-12.0735	-12.6117	-12.3477	-12.7314	-13.7491	-13.8699	-10.7987	-12.5496	-8.45362	-10.9288	-11.4468	-10.4659	-9.76708	-13.3122	-9.8666	-10.7322	-9.50715	-12.2615	-11.1982	-11.5565	-10.1043	-9.52467	-9.38893	-11.0085	-10.7374	-8.62986	-9.92088	-9.3769
hsa-miR-562	-13.2333	-13.4394	-13.8769	-13.0936	-11.1949	-11.0683	-10.4793	-9.43534	-13.7271	-12.0735	-12.6117	-12.3477	-12.7314	-13.7491	-13.8699	-10.7987	-12.5496	-14.4261	-10.9288	-11.4468	-10.4659	-9.76708	-13.3122	-9.8666	-10.7322	-9.50715	-12.2615	-6.1192	-11.5565	-10.1043	-9.52467	-9.38893	-11.0085	-10.7374	-8.62986	-9.92088	-9.3769
hsa-miR-566	-13.2333	-13.4394	-13.8769	-13.0936	-11.1949	-11.0683	-10.4793	-9.43534	-13.7271	-12.0735	-12.6117	-12.3477	-12.7314	-13.7491	-13.8699	-10.7987	-12.5496	-14.4261	-10.9288	-11.4468	-10.4659	-9.76708	-13.3122	-9.8666	-10.7322	-9.50715	-12.2615	-11.1982	-11.5565	-10.1043	-9.52467	-9.38893	-11.0085	-10.7374	-4.58762	-9.92088	-9.3769
hsa-miR-570-3p	-13.2333	-13.4394	-13.8769	-13.0936	-11.1949	-11.0683	-10.4793	-9.43534	-13.7271	-12.0735	-12.6117	-12.3477	-12.7314	-13.7491	-13.8699	-10.7987	-12.5496	-14.4261	-10.9288	-11.4468	-10.4659	-9.76708	-13.3122	-9.8666	-10.7322	-9.50715	-12.2615	-6.94059	-11.5565	-10.1043	-9.52467	-9.38893	-11.0085	-10.7374	-8.62986	-9.92088	-9.3769
hsa-miR-572	-4.68552	-5.24577	-5.59031	-4.25064	-4.99506	-4.55793	-3.79579	-2.82398	-13.7271	-6.55918	-12.6117	-7.36672	-7.15756	-7.41616	-8.16639	-10.7987	-7.33878	-7.715	-10.9288	-6.5591	-4.81453	-4.52541	-7.24547	-9.8666	-5.40805	-4.71784	-4.35332	-11.1982	-11.5565	-10.1043	-3.96959	-4.38477	-2.68917	-5.46524	-8.62986	-9.92088	-9.3769
hsa-miR-574-3p	-8.44844	-8.15266	-13.8769	-13.0936	-11.1949	-11.0683	-10.4793	-9.43534	-13.7271	-12.0735	-12.6117	-12.3477	-12.7314	-13.7491	-13.8699	-10.7987	-12.5496	-14.4261	-10.9288	-11.4468	-10.4659	-9.76708	-13.3122	-9.8666	-10.7322	-4.84514	-12.2615	-5.98511	-11.5565	-10.1043	-9.52467	-9.38893	-5.16291	-6.04755	-8.62986	-9.92088	-9.3769
hsa-miR-575	-4.26153	-4.55211	-4.39471	-3.26881	-11.1949	-3.74049	-10.4793	-9.43534	-13.7271	-12.0735	-12.6117	-12.3477	-12.7314	-13.7491	-13.8699	-10.7987	-12.5496	-14.4261	-10.9288	-11.4468	-10.4659	-9.76708	-13.3122	-9.8666	-10.7322	-9.50715	-12.2615	-11.1982	-11.5565	-10.1043	-9.52467	-9.38893	-1.74174	-10.7374	-8.62986	-9.92088	-9.3769
hsa-miR-579	-13.2333	-13.4394	-13.8769	-13.0936	-11.1949	-11.0683	-10.4793	-9.43534	-13.7271	-12.0735	-12.6117	-12.3477	-12.7314	-13.7491	-13.8699	-10.7987	-12.5496	-14.4261	-10.9288	-11.4468	-10.4659	-9.76708	-13.3122	-9.8666	-10.7322	-9.50715	-12.2615	-11.1982	-11.5565	-4.43584	-9.52467	-9.38893	-11.0085	-10.7374	-8.62986	-9.92088	-9.3769
hsa-miR-590-3p	-13.2333	-13.4394	-13.8769	-13.0936	-11.1949	-11.0683	-10.4793	-9.43534	-13.7271	-12.0735	-12.6117	-12.3477	-12.7314	-13.7491	-13.8699	-10.7987	-12.5496	-14.4261	-10.9288	-11.4468	-10.4659	-9.76708	-13.3122	-9.8666	-6.57269	-9.50715	-12.2615	-11.1982	-11.5565	-10.1043	-9.52467	-9.38893	-11.0085	-10.7374	-8.62986	-9.92088	-9.3769
hsa-miR-595	-13.2333	-13.4394	-13.8769	-13.0936	-11.1949	-11.0683	-6.19561	-3.5525	-6.26025	-12.0735	-6.66995	-12.3477	-6.23402	-13.7491	-13.8699	-3.28622	-7.15548	-7.56924	-10.9288	-5.92375	-3.1649	-3.8984	-13.3122	0.258148	-2.89416	-9.50715	-5.98061	-6.9651	-6.14659	-10.1043	-9.52467	-3.08857	-11.0085	-10.7374	-4.40929	-4.05975	-9.3769
hsa-miR-601	-7.41039	-8.16671	-8.35505	-7.04818	-11.1949	-11.0683	-10.4793	-9.43534	-13.7271	-7.88291	-12.6117	-12.3477	-12.7314	-13.7491	-10.176	-10.7987	-12.5496	-8.4645	-10.9288	-11.4468	-6.99052	-9.76708	-13.3122	-5.36429	-6.63765	-9.50715	-6.27463	-11.1982	-11.5565	-10.1043	-9.52467	-9.38893	-11.0085	-10.7374	-8.62986	-9.92088	-9.3769
hsa-miR-602	-13.2333	-13.4394	-13.8769	-13.0936	-11.1949	-11.0683	-10.4793	-9.43534	-13.7271	-12.0735	-12.6117	-12.3477	-12.7314	-13.7491	-13.8699	-10.7987	-12.5496	-14.4261	-10.9288	-11.4468	-10.4659	-9.76708	-8.68208	-9.8666	-10.7322	-9.50715	-12.2615	-11.1982	-11.5565	-10.1043	-9.52467	-9.38893	-11.0085	-10.7374	-8.62986	-9.92088	-9.3769
hsa-miR-607	-13.2333	-13.4394	-13.8769	-13.0936	-11.1949	-11.0683	-10.4793	-9.43534	-13.7271	-12.0735	-12.6117	-12.3477	-12.7314	-13.7491	-13.8699	-10.7987	-12.5496	-14.4261	-10.9288	-11.4468	-10.4659	-9.76708	-13.3122	-9.8666	-10.7322	-9.50715	-12.2615	-11.1982	-11.5565	-10.1043	-9.52467	-5.53974	-11.0085	-10.7374	-8.62986	-9.92088	-9.3769
hsa-miR-610	-9.70578	-9.73625	-10.1507	-7.52991	-11.1949	-11.0683	-10.4793	-9.43534	-8.50312	-12.0735	-12.6117	-12.3477	-8.95698	-10.207	-10.085	-10.7987	-12.5496	-9.75885	-10.9288	-11.4468	-5.85575	-9.76708	-13.3122	-3.38662	-5.72852	-9.50715	-12.2615	-6.06858	-11.5565	-10.1043	-9.52467	-9.38893	-11.0085	-10.7374	-8.62986	-9.92088	-9.3769
hsa-miR-615-3p	-13.2333	-13.4394	-13.8769	-13.0936	-11.1949	-11.0683	-10.4793	-9.43534	-13.7271	-12.0735	-12.6117	-12.3477	-12.7314	-13.7491	-13.8699	-10.7987	-12.5496	-14.4261	-10.9288	-11.4468	-10.4659	-9.76708	-13.3122	-5.29208	-10.7322	-9.50715	-12.2615	-11.1982	-11.5565	-10.1043	-9.52467	-9.38893	-11.0085	-10.7374	-8.62986	-9.92088	-9.3769
hsa-miR-616-3p	-13.2333	-13.4394	-13.8769	-13.0936	-11.1949	-11.0683	-10.4793	-9.43534	-13.7271	-12.0735	-12.6117	-12.3477	-12.7314	-13.7491	-13.8699	-10.7987	-12.5496	-14.4261	-10.9288	-11.4468	-10.4659	-9.76708	-13.3122	-9.8666	-10.7322	-9.50715	-12.2615	-11.1982	-11.5565	-10.1043	-5.53734	-9.38893	-11.0085	-10.7374	-8.62986	-9.92088	-9.3769
hsa-miR-622	-13.2333	-7.79165	-9.62155	-7.53403	-11.1949	-11.0683	-10.4793	-9.43534	-13.7271	-12.0735	-8.69959	-12.3477	-8.80615	-13.7491	-8.18866	-10.7987	-12.5496	-9.30808	-10.9288	-11.4468	-10.4659	-9.76708	-13.3122	-9.8666	-10.7322	-9.50715	-12.2615	-11.1982	-11.5565	-10.1043	-9.52467	-9.38893	-11.0085	-10.7374	-8.62986	-9.92088	-9.3769
hsa-miR-623	-8.21699	-8.04937	-8.41371	-8.60214	-11.1949	-11.0683	-10.4793	-9.43534	-13.7271	-12.0735	-12.6117	-12.3477	-12.7314	-13.7491	-13.8699	-10.7987	-12.5496	-10.7382	-10.9288	-11.4468	-6.9467	-9.76708	-13.3122	-3.59658	-10.7322	-9.50715	-8.33918	-11.1982	-11.5565	-10.1043	-9.52467	-9.38893	-4.87561	-10.7374	-8.62986	-9.92088	-9.3769
hsa-miR-624-3p	-13.2333	-13.4394	-13.8769	-13.0936	-11.1949	-11.0683	-10.4793	-9.43534	-13.7271	-12.0735	-12.6117	-12.3477	-12.7314	-13.7491	-13.8699	-10.7987	-12.5496	-14.4261	-10.9288	-11.4468	-10.4659	-9.76708	-13.3122	-9.8666	-6.66757	-9.50715	-12.2615	-11.1982	-11.5565	-10.1043	-9.52467	-9.38893	-11.0085	-10.7374	-8.62986	-9.92088	-9.3769
hsa-miR-625-3p	-13.2333	-13.4394	-13.8769	-13.0936	-11.1949	-11.0683	-10.4793	-5.8452	-13.7271	-12.0735	-12.6117	-12.3477	-12.7314	-13.7491	-13.8699	-10.7987	-12.5496	-14.4261	-10.9288	-11.4468	-10.4659	-9.76708	-13.3122	-9.8666	-10.7322	-9.50715	-12.2615	-11.1982	-11.5565	-10.1043	-9.52467	-9.38893	-11.0085	-10.7374	-8.62986	-9.92088	-9.3769
hsa-miR-634	-13.2333	-13.4394	-13.8769	-13.0936	-11.1949	-7.16074	-6.74612	-5.49842	-13.7271	-12.0735	-12.6117	-12.3477	-9.02539	-13.7491	-13.8699	-10.7987	-12.5496	-14.4261	-10.9288	-11.4468	-10.4659	-9.76708	-8.50851	-9.8666	-10.7322	-4.55228	-12.2615	-7.26926	-11.5565	-5.17201	-4.6107	-5.37213	-6.22599	-5.85535	-4.77894	-9.92088	-9.3769
hsa-miR-636	-13.2333	-9.96692	-13.8769	-8.46704	-5.59736	-5.97098	-4.95971	-3.39255	-9.06766	-12.0735	-12.6117	-12.3477	-12.7314	-13.7491	-13.8699	-10.7987	-12.5496	-10.6798	-10.9288	-11.4468	-10.4659	-9.76708	-7.57547	-3.65552	-10.7322	-3.8889	-12.2615	-5.64421	-6.47061	-5.43936	-4.0415	-4.69029	-5.67359	-4.80675	-4.8168	-9.92088	-9.3769
hsa-miR-637	-13.2333	-13.4394	-13.8769	-13.0936	-11.1949	-11.0683	-10.4793	-9.43534	-13.7271	-12.0735	-12.6117	-12.3477	-12.7314	-13.7491	-13.8699	-10.7987	-12.5496	-14.4261	-10.9288	-11.4468	-10.4659	-9.76708	-13.3122	-9.8666	-10.7322	-5.50636	-12.2615	-11.1982	-11.5565	-10.1043	-9.52467	-9.38893	-11.0085	-10.7374	-8.62986	-9.92088	-9.3769
hsa-miR-639	-13.2333	-13.4394	-13.8769	-13.0936	-11.1949	-11.0683	-10.4793	-9.43534	-13.7271	-12.0735	-12.6117	-12.3477	-12.7314	-13.7491	-13.8699	-10.7987	-12.5496	-14.4261	-10.9288	-11.4468	-10.4659	-9.76708	-13.3122	-9.8666	-10.7322	-9.50715	-12.2615	-11.1982	-11.5565	-10.1043	-9.52467	-9.38893	-7.17841	-10.7374	-8.62986	-9.92088	-9.3769
hsa-miR-645	-13.2333	-13.4394	-13.8769	-13.0936	-11.1949	-11.0683	-10.4793	-9.43534	-13.7271	-12.0735	-12.6117	-12.3477	-12.7314	-13.7491	-13.8699	-10.7987	-12.5496	-14.4261	-10.9288	-11.4468	-10.4659	-9.76708	-13.3122	-5.14277	-10.7322	-9.50715	-12.2615	-11.1982	-11.5565	-10.1043	-9.52467	-9.38893	-11.0085	-10.7374	-8.62986	-9.92088	-9.3769
hsa-miR-654-5p	-13.2333	-13.4394	-13.8769	-13.0936	-11.1949	-11.0683	-10.4793	-9.43534	-13.7271	-12.0735	-12.6117	-12.3477	-12.7314	-13.7491	-13.8699	-10.7987	-12.5496	-8.93131	-10.9288	-11.4468	-6.77671	-9.76708	-13.3122	-9.8666	-10.7322	-9.50715	-12.2615	-11.1982	-11.5565	-10.1043	-9.52467	-9.38893	-11.0085	-10.7374	-8.62986	-9.92088	-9.3769
hsa-miR-663a	-8.01116	-8.4166	-13.8769	-6.74174	-11.1949	-11.0683	-10.4793	-9.43534	-13.7271	-12.0735	-12.6117	-12.3477	-12.7314	-13.7491	-13.8699	-10.7987	-12.5496	-14.4261	-10.9288	-11.4468	-10.4659	-9.76708	-13.3122	-9.8666	-10.7322	-9.50715	-12.2615	-11.1982	-11.5565	-10.1043	-9.52467	-9.38893	-3.80241	-10.7374	-8.62986	-9.92088	-9.3769
hsa-miR-671-5p	-5.09703	-5.07974	-5.36951	-4.48472	-3.52121	-3.40463	-2.89017	-2.09556	-5.52121	-3.52439	-4.62608	-4.04906	-5.14755	-5.70376	-6.08737	-1.66185	-4.28875	-5.59161	-2.61327	-3.15236	-3.00109	-2.41444	-5.86345	-2.13115	-3.15028	-2.39348	-4.37737	-3.40659	-3.95112	-3.97829	-0.740142	-2.25295	-3.09948	-2.94293	-1.67686	-2.83932	-2.621
hsa-miR-760	-6.16621	-6.06082	-6.46113	-6.00498	-3.28293	-5.43606	-4.1433	-3.76584	-7.05001	-4.96789	-6.14519	-4.73307	-5.02222	-6.90997	-6.02494	-4.40964	-5.52043	-7.13245	-4.25942	-5.27215	-3.16507	-3.37804	-6.89216	-3.18873	-4.32149	-3.18953	-6.14512	-4.56184	-3.58029	-4.76919	-3.35198	-3.26016	-4.87502	-4.57339	-2.89575	-3.23368	-4.49795
hsa-miR-765	-4.49799	-5.55578	-5.79917	-4.33943	-3.91335	-3.12523	-2.24964	-1.1155	-5.93881	-4.72913	-4.7366	-4.80381	-7.1613	-7.85039	-7.15589	-3.66425	-5.77501	-5.62705	-4.90451	-3.42445	-1.04719	-2.21893	-7.7855	-1.11315	-2.1538	-4.28799	-3.1792	-5.75428	-4.5362	-5.36812	-4.31255	-1.30718	-2.90325	-5.11093	-1.48266	-4.03076	-4.11894
hsa-miR-766-3p	-7.46477	-7.50997	-8.06225	-7.77388	-6.91643	-6.7619	-4.62985	-3.7735	-8.85851	-8.31868	-9.00218	-12.3477	-8.60899	-9.76726	-8.71863	-6.00533	-8.61081	-8.86571	-10.9288	-7.77514	-10.4659	-9.76708	-8.0783	-3.80701	-10.7322	-4.12155	-8.54136	-5.95743	-6.2989	-4.59874	-4.31945	-4.07528	-5.1722	-4.81672	-3.38284	-9.92088	-9.3769
hsa-miR-767-3p	-13.2333	-13.4394	-13.8769	-13.0936	-11.1949	-11.0683	-10.4793	-5.69173	-13.7271	-12.0735	-12.6117	-12.3477	-12.7314	-13.7491	-13.8699	-10.7987	-12.5496	-14.4261	-10.9288	-11.4468	-10.4659	-9.76708	-13.3122	-9.8666	-10.7322	-9.50715	-12.2615	-11.1982	-11.5565	-10.1043	-9.52467	-9.38893	-11.0085	-10.7374	-8.62986	-9.92088	-9.3769
hsa-miR-769-3p	-13.2333	-13.4394	-13.8769	-13.0936	-11.1949	-11.0683	-10.4793	-9.43534	-13.7271	-12.0735	-12.6117	-12.3477	-12.7314	-13.7491	-13.8699	-10.7987	-12.5496	-10.7597	-10.9288	-11.4468	-10.4659	-9.76708	-13.3122	-9.8666	-10.7322	-9.50715	-12.2615	-11.1982	-11.5565	-10.1043	-9.52467	-9.38893	-11.0085	-10.7374	-8.62986	-9.92088	-9.3769
hsa-miR-770-5p	-13.2333	-13.4394	-13.8769	-13.0936	-11.1949	-11.0683	-10.4793	-9.43534	-13.7271	-12.0735	-12.6117	-12.3477	-12.7314	-13.7491	-13.8699	-10.7987	-12.5496	-14.4261	-10.9288	-11.4468	-10.4659	-9.76708	-13.3122	-4.80388	-10.7322	-9.50715	-12.2615	-11.1982	-11.5565	-10.1043	-9.52467	-9.38893	-11.0085	-10.7374	-8.62986	-9.92088	-9.3769
hsa-miR-801_v10.1	-13.2333	-13.4394	-13.8769	-13.0936	-4.96794	-4.19596	-5.6418	-9.43534	-6.09219	-6.06511	-12.6117	-7.34481	-7.74072	-8.5551	-8.66543	-10.7987	-6.83555	-8.76247	-10.9288	-11.4468	-5.16585	-9.76708	-13.3122	-0.952404	-10.7322	-9.50715	-12.2615	-11.1982	-6.38543	-10.1043	-9.52467	-9.38893	-4.35127	-10.7374	-3.72212	-9.92088	-9.3769
hsa-miR-876-5p	-13.2333	-13.4394	-13.8769	-13.0936	-11.1949	-11.0683	-10.4793	-9.43534	-13.7271	-12.0735	-12.6117	-12.3477	-12.7314	-13.7491	-13.8699	-10.7987	-12.5496	-14.4261	-10.9288	-11.4468	-10.4659	-5.66538	-13.3122	-9.8666	-10.7322	-9.50715	-12.2615	-11.1982	-11.5565	-10.1043	-9.52467	-9.38893	-11.0085	-10.7374	-8.62986	-9.92088	-9.3769
hsa-miR-877-3p	-13.2333	-9.10382	-10.0939	-13.0936	-5.5203	-6.05145	-4.69472	-3.69982	-8.71466	-12.0735	-8.86763	-12.3477	-8.84653	-10.1575	-9.99522	-5.41722	-12.5496	-8.55493	-10.9288	-7.81843	-4.66941	-5.74611	-8.11425	-2.83085	-6.00922	-3.54429	-7.31238	-5.2707	-5.74482	-4.40448	-4.04107	-3.96612	-5.53866	-4.92011	-4.52675	-5.6864	-9.3769
hsa-miR-877-5p	-13.2333	-10.1175	-13.8769	-13.0936	-11.1949	-11.0683	-10.4793	-9.43534	-13.7271	-12.0735	-12.6117	-12.3477	-12.7314	-13.7491	-13.8699	-10.7987	-12.5496	-14.4261	-10.9288	-11.4468	-10.4659	-9.76708	-13.3122	-9.8666	-10.7322	-9.50715	-12.2615	-11.1982	-11.5565	-10.1043	-9.52467	-9.38893	-11.0085	-10.7374	-8.62986	-9.92088	-9.3769
hsa-miR-885-3p	-13.2333	-13.4394	-13.8769	-13.0936	-7.19018	-11.0683	-10.4793	-9.43534	-13.7271	-12.0735	-12.6117	-12.3477	-12.7314	-13.7491	-13.8699	-10.7987	-12.5496	-14.4261	-10.9288	-11.4468	-10.4659	-9.76708	-13.3122	-9.8666	-10.7322	-9.50715	-12.2615	-11.1982	-11.5565	-10.1043	-9.52467	-9.38893	-11.0085	-10.7374	-8.62986	-9.92088	-9.3769
hsa-miR-920	-13.2333	-13.4394	-13.8769	-13.0936	-6.00174	-11.0683	-10.4793	-9.43534	-13.7271	-12.0735	-12.6117	-12.3477	-12.7314	-13.7491	-13.8699	-10.7987	-12.5496	-14.4261	-10.9288	-11.4468	-10.4659	-9.76708	-13.3122	-9.8666	-10.7322	-9.50715	-12.2615	-11.1982	-11.5565	-10.1043	-9.52467	-9.38893	-11.0085	-10.7374	-8.62986	-9.92088	-9.3769
hsa-miR-92a-3p	-4.16037	-3.67884	-4.51629	-3.38799	-5.04935	-3.09883	-4.837	-4.35731	-13.7271	-7.28912	-6.67309	-12.3477	-12.7314	-8.81236	-7.97144	-10.7987	-7.22089	-5.23562	-5.31973	-4.46488	-10.4659	-9.76708	-13.3122	-9.8666	-3.37566	-9.50715	-4.79222	-11.1982	-11.5565	-10.1043	-9.52467	-3.71072	-1.70265	-10.7374	-8.62986	-9.92088	-9.3769
hsa-miR-92b-3p	-13.2333	-13.4394	-13.8769	-13.0936	-11.1949	-11.0683	-10.4793	-9.43534	-13.7271	-12.0735	-12.6117	-12.3477	-12.7314	-13.7491	-13.8699	-10.7987	-12.5496	-14.4261	-10.9288	-11.4468	-10.4659	-9.76708	-13.3122	-9.8666	-10.7322	-9.50715	-12.2615	-7.22693	-11.5565	-10.1043	-9.52467	-9.38893	-11.0085	-10.7374	-8.62986	-9.92088	-9.3769
hsa-miR-93-5p	-7.30371	-6.72579	-7.71782	-7.3043	-11.1949	-11.0683	-10.4793	-9.43534	-13.7271	-12.0735	-12.6117	-12.3477	-12.7314	-13.7491	-13.8699	-10.7987	-12.5496	-14.4261	-10.9288	-11.4468	-10.4659	-9.76708	-13.3122	-9.8666	-10.7322	-9.50715	-12.2615	-11.1982	-11.5565	-10.1043	-9.52467	-9.38893	-6.18902	-10.7374	-8.62986	-9.92088	-9.3769
hsa-miR-933	-8.92234	-9.28239	-9.81489	-8.11256	-5.48519	-5.54838	-4.73236	-3.7325	-8.74926	-7.9245	-8.42681	-12.3477	-7.69766	-8.82743	-8.94137	-5.7082	-8.3574	-9.21604	-6.85426	-7.38571	-5.41253	-9.76708	-7.81203	-3.88106	-10.7322	-3.37501	-8.26724	-5.4541	-6.02699	-4.70671	-3.90244	-3.91036	-5.46671	-4.91764	-3.12769	-9.92088	-5.38298
hsa-miR-936	-13.2333	-7.92937	-13.8769	-7.50024	-11.1949	-6.22645	-10.4793	-4.79868	-13.7271	-12.0735	-12.6117	-12.3477	-12.7314	-13.7491	-13.8699	-10.7987	-12.5496	-7.94107	-10.9288	-11.4468	-5.99591	-9.76708	-13.3122	-9.8666	-5.75561	-9.50715	-6.45156	-11.1982	-11.5565	-10.1043	-9.52467	-9.38893	-11.0085	-10.7374	-8.62986	-9.92088	-9.3769
hsa-miR-939	-4.59523	-4.89925	-5.1249	-4.22813	-4.21729	-3.70639	-3.89644	-2.95286	-6.99679	-5.44676	-6.68201	-6.16808	-6.36671	-7.36201	-7.01294	-3.73269	-4.86677	-6.6799	-5.09483	-5.10081	-4.44679	-4.7097	-8.18635	-2.54736	-4.05459	-4.67966	-4.70302	-6.18907	-6.62863	-10.1043	-3.21124	-3.82842	-2.56715	-4.19479	-8.62986	-9.92088	-4.5246
hsa-miR-96-3p	-13.2333	-13.4394	-13.8769	-13.0936	-11.1949	-11.0683	-10.4793	-9.43534	-13.7271	-12.0735	-12.6117	-12.3477	-12.7314	-13.7491	-13.8699	-10.7987	-12.5496	-14.4261	-10.9288	-11.4468	-10.4659	-9.76708	-13.3122	-5.21506	-10.7322	-9.50715	-12.2615	-11.1982	-11.5565	-10.1043	-9.52467	-9.38893	-11.0085	-10.7374	-8.62986	-9.92088	-9.3769
