# Supplementary material for: First Report of Circulating MicroRNAs in Tumour Necrosis Factor Receptor-Associated Periodic Syndrome (TRAPS)
Source: PLoS One. 2013 Sep 16;8(9):e73443. doi: 10.1371/journal.pone.0073443 (PMC3774691; doi:10.1371/journal.pone.0073443)
Supplement: Table S2 — MiRNAs significantly modulated in untreated TRAPS patients versus controls. Expression in treated TRAPS patients is also reported. (XLSX) [file pone.0073443.s003.xlsx]

## Sheet: Foglio1
Table S2. MiRNAs significantly modulated in untreated TRAPS patients versus controls. Expression in treated TRAPS patients is also reported.
MicroRNA	p (Corr)	p	Fold change TRAPS NT / controls	Regulation	Control (log2 expression)	TRAPS NT (log2 expression)	TRAPS T (log2 expression)	chr	miRBase accession number
hsa-miR-134	0.00467958	0.000272068	18.4331	down	-5.07583	-9.28006	-8.43863	chr14	MIMAT0000447
hsa-miR-150-3p	0.0141294	0.00213584	8.72937	down	-4.26777	-7.39365	-6.26556	chr19	MIMAT0004610
hsa-miR-17-5p	0.00454639	0.000211065	7.05133	down	-8.43455	-11.2525	-10.9885	chr13	MIMAT0000070
hsa-miR-187-5p	0.017195	0.00279919	11.5316	down	-6.19818	-9.7257	-8.96233	chr18	MIMAT0004561
hsa-miR-451a	0.000157657	2.74984e-06	105.837	down	-1.21003	-7.93573	-6.38568	chr17	MIMAT0001631
hsa-miR-498	0.000911313	2.11933e-05	16.9537	down	-6.65214	-10.7357	-9.94086	chr19	MIMAT0002824
hsa-miR-572	0.00583195	0.000575636	10.4819	down	-4.49313	-7.88295	-7.30669	chr4	MIMAT0003237
hsa-miR-92a-3p	6.33153e-05	7.36225e-07	36.8805	down	-4.13575	-9.34054	-6.37844	chr13	MIMAT0000092
